# Supplementary material for: Genome-wide identification and expression pattern analysis of the ribonuclease T2 family in Eucommia ulmoides
Source: Sci Rep. 2021 Mar 25;11:6900. doi: 10.1038/s41598-021-86337-5 (PMC7994793; doi:10.1038/s41598-021-86337-5)
Supplement: Supplementary file 3 — Supplementary Information 3. [file 41598_2021_86337_MOESM3_ESM.xlsx]

## Sheet: Table S1
Table S1: Detail information of predicted EURNS proteins
Protein name	Number of amino acids	Molecular weight（kDa)	Theoretial isoelectric point	Alpha helix	Extended strand	Beta turn	Random coil	Grand average of hydropathicty(GRAVY)
EURNS1	198	21.93	5.62	122	59	45	145	-0.528
EURNS2	271	26.68	8.97	51	37	14	50	-0.012
EURNS3	342	38.57	6.98	117	37	23	99	-0.238
EURNS4	242	27.2089	5.96	59	43	23	117	-0.629
EURNS5	143	16.21	9.04	35	37	14	65	-0.411
EURNS6	266	30.08	8.77	91	40	20	80	-0.286
EURNS7	361	40.86	5.58	60	21	16	51	-0.581
EURNS8	234	26.37	6.1	145	42	28	121	-0.578
EURNS9	220	24.5432	6.43	51	40	17	111	-0.563
EURNS10	364	41.35	5.88	60	44	21	101	-0.408
EURNS11	239	26.54	6.37	104	44	22	77	-0.528
EURNS12	374	42.38	9.09	48	32	20	52	-0.372
EURNS13	241	26.98	6.65	47	32	20	56	-0.609
EURNS14	228	25.78	7.05	50	46	27	104	-0.681
EURNS15	238	26.78	6.65	49	41	17	116	-0.681
EURNS18	224	25.11	6.12	96	55	26	104	-0.58
EURNS19	227	25.37	5.27	65	37	18	114	-0.4
EURNS20	244	27.76	9.06	38	47	15	110	-0.35
EURNS21	227	26.05	5.08	113	50	26	132	-0.592
EURNS22	247	28.05	8.47	46	26	8	59	0.04
EURNS23	353	40.17	8.84	89	26	18	95	-0.438

## Sheet: Table S2
Table S2: List of the 23 identified sequences in this study
Gene Name	Gene ID	Seqence Type	Sequences
EURNS1	EUC00095-RA	CDS	ATGGAAAGCAATGTGTCTGGTTCTCCGGCGAACGCTCCTCTGGATCACTACGAAGTAGTATTCACATGGGCACCCTCTTTCCGTAGAGTGAATCCTGGTCAGTGCACTACGGGACTAGAGGAGCAATTCTATTTACATGGCATCTGGCCTATGGACGCAAATGGTCGGAATCCAACACCAGCTCAGAGAACTGATCCCATGCCGGCTAACTTCTGGCTGGACGAATGGAATGCCCACGGACGTTACGGAAGACTGACTCCCCAAGATTACTTCCAACTGGGTATTGACTTCGGTGCCGGCAGGTCCAGGTTCAAGAGATACTTGCGCAACGCGGGAATCATTCCTCATCTGACCACTGCAAGAACCAAGGCTGAGATCGAGAATGCCATCAGAACAGGG…
		Protein	MESNVSGSPANAPLDHYEVVFTWAPSFRRVNPGQCTTGLEEQFYLHGIWPMDANGRNPTPAQRTDPMPANFWLDEWNAHGRYGRLTPQDYFQLGIDFGAGRSRFKRYLRNAGIIPHLTTARTKAEIENAIRTGRELPDDHVYISAIPDGRTYLLYQFHICLDANTNPISCTRPNLPGNCIYPPSPAAAAADDADADA
EURNS2	EUC00098-RA	CDS	ATGGCATCCTATATACTAATGGTTGTGTTCTTGGTGCTCTATCTTCTTCCTTCTTCACCATTTGCTGCTACTTTTGATTTTTTCAAGTTGGTGCAACAATGGCCAGAGTCCTTCTGCAACACGAACAATCAGAACTGTGCGCATCCGATTCCTGAGGAGTTTACTATTCATGGGTTGTGGCCTGATAAATACAAGACCCAGCTTCGCCAATGCACTAATACTGCTTACAAAGATATTACTGCCGCAGGCGTCAGATGTTTGAGAAACAACAATATCTATCCCGGCACAGGAACTATCTCGTTCAACCAGCTAAACAATTCGATTGTGGCAACGGCAACGACCGGTAAAAATCCGGAGATCAAGTGCAACAAAAACAAGAAACAGCTGAAAGAGATTATC…
		Protein	MASYILMVVFLVLYLLPSSPFAATFDFFKLVQQWPESFCNTNNQNCAHPIPEEFTIHGLWPDKYKTQLRQCTNTAYKDITAAGVRCLRNNNIYPGTGTISFNQLNNSIVATATTGKNPEIKCNKNKKQLKEIITCFDAAGTSVIDCPLRTGLCSADILYPSPVSASPASGSQHDELSRHAQSLSINRRPSAEIFVGGWSTDLNIVLVFPQQSFKISLVCLDRILGRFTFVRKSTVLKLALRLKVEGDFDGLAQIGAAAAQSSSSCAVRRC
EURNS3	EUC00103-RA	CDS	ATGGCATCCTATATACTAATGGTTGTGTTCTTGGTGCTCTCTCTTCTTCCTTCTTCACCATTTGCTGCTACTTTTGATTTTTTCAAGTTGGTGCAACGATGGCCAGAGTCCTTCTGCAACACGAACAATCAGAACTGTGAGCATCCGATTCCTGAGGAGTTTACTATTCATGGGTTGTGGCCTGATAAATACAAGACCCAGCTTCGCCAATGCACTAATACTGCTTACCGAGAAATTACTGATCAAGACCTTCTCCAAAGGTTAACAAAAAATTGGCCGGATCTCTTAGGCCGCAGGCGTCAGATGTTTTGGGAAGAACAGTGGGAAAAACATGGGACATGCTCAGATATGGATCAAAAAAGTTATTTTGAGTTGGCTCTGAGCTTAAAGAACAAAATC…
		Protein	MASYILMVVFLVLSLLPSSPFAATFDFFKLVQRWPESFCNTNNQNCEHPIPEEFTIHGLWPDKYKTQLRQCTNTAYREITDQDLLQRLTKNWPDLLGRRRQMFWEEQWEKHGTCSDMDQKSYFELALSLKNKINLLQILRNNNIYPGTGTISFNQLNNSIVATATTGKNPEIKCNKNKKQLKEIITCFDAAGTSVIDCPLRTGLCSADVLYPSPVSASPASVEFQDFIGLFGSDSAPLHLCEKVDSFQIGVAAEGRRRFRRFGSNRRCSRSVFIVLCRSPLLNSSTEASLFLSFSGSGTSINNIPQFKPLEDDHIDQMIQELVHYGSIELCSVVPPQANVM
EURNS4	EUC00105-RA	CDS	ATGGCAAGCAATGTGTCCGAAAGCCCCATCACCAGCTCAACCCCGGAAATTGTTACTGGTTCTCCGACGAATGCTCCTCTGGATCACTACGAAGTAGTATTCACATGGGCACCCTCTTTCCGTAGAGTAAATCCCGGCGAATGCAGATCGGGACTGGATGAGCAATTCTATTTACATGGCATCTGGCCGCTGGACGCAAATGGGAGGAATCCAACACCAGCTCGCGGAGACGATCCCATGCCGGCTATCAACGATTTACGACGTGACCTAAACGCGTTCTGGCCATCTATTATACAACAAAGGCACGCCCAGGACTTCTGGATATACGAATGGAATCACCACGGACGTTACGGAAGACTGGCTCCCCAAGAGTACTTCCAGCTGGCTGTTGATTACGGT…
		Protein	MASNVSESPITSSTPEIVTGSPTNAPLDHYEVVFTWAPSFRRVNPGECRSGLDEQFYLHGIWPLDANGRNPTPARGDDPMPAINDLRRDLNAFWPSIIQQRHAQDFWIYEWNHHGRYGRLAPQEYFQLAVDYGRDRSRFKRYLSNAGIIPNLTTSRTKAVIENAIKTGRGRLNDHVYISAAPDPRRTYLLYQFHICLDANTNPIPCTRPNPPGNCIYPPSPAAAANDVDVDADEDVEKSSTA
EURNS5	EUC00106-RA	CDS	ATGCCGGCTATCAACAATTTACGATGTCAACTAGATGCGCACTGGCCATCTATGCTCTTACAAAGGCACGCCCAGAACTTTTGGCTGGACAAATGGAATGCCCACGGACGTTACGGAAGACTGAGTCCCCAAGAATACTTCCAGCTGGGTATTGACTTTGGTTGCAACATATTGAGGTTCAAGAGATACTCGCGCGATGCTGGAATCACTCCTGATCTGACGACATCGCGGACCAAGGCTGTCATCGAGAATGCCATTAGAACAGGGAGACAACTGTCGAACGATCACGTCTATATTTCTACCACCCCGGCTAGAGGAACCTATCTACTTGACCAATTACATATTTGTTTGGATGCTAATACAAATTCCATCTCTTGCACCAGACCCAAATCTTCTGGG…
		Protein	MPAINNLRCQLDAHWPSMLLQRHAQNFWLDKWNAHGRYGRLSPQEYFQLGIDFGCNILRFKRYSRDAGITPDLTTSRTKAVIENAIRTGRQLSNDHVYISTTPARGTYLLDQLHICLDANTNSISCTRPKSSGELHILDIAL
EURNS6	EUC01560-RA	CDS	ATGAAGAAGATTCATTTTTTCCTTATCCCTCTGCTCTTCCTGATTCTGCTGCCTTGGCTCTTTGGCCGCCATGCACCACCATTACTAAAGCCGTCTTCTTCTTCTTCTTTTATTAGCCCTAATTATTATTATGGGCTTCTGTTTGGTAAGGTCAACGCTGCCCTGGATCACTATGAAGTTGTTTTCACTTGGTCTCCATCCTTTTGTGCCATAAATTTTGGGGAATGCAAATCTGGTATTCGCGATGACTTCCATTTACATGGCATTTGGCCATTGGATCGTAATGGGGATACTCCAACACCTTGTCGACAGCCACTAGATCCAAGTGCTGCTATCAACAGCTTACGTCGACGACTTACGCCGGCGTGGTTGTCACTCCTCACCCTGAGAACCGAAGAT…
		Protein	MKKIHFFLIPLLFLILLPWLFGRHAPPLLKPSSSSSFISPNYYYGLLFGKVNAALDHYEVVFTWSPSFCAINFGECKSGIRDDFHLHGIWPLDRNGDTPTPCRQPLDPSAAINSLRRRLTPAWLSLLTLRTEDQLWRDEWRLHGRCGRLPSQDYFQLAIDFHPSSYQRYLRDAGITSHPTTQRTKTIIENAIKAGRGRSNDHVYISCAPSRNKNYLLYQIHICLDANTNPASCARPNLPGDCIYPPSTRIVAAAGDMDATDEFTA
EURNS7	EUC02920-RA	CDS	ATGCAATGTGTTCGGGAGCCCATCACCAACTCCACTCTGGAGGGACTGCCGGAATACACCAACCAAACCATAACACGCGCCGACAGGGCCACCGTGGCTTGCAACATGAAGAACGCAGAAAACAAGGACGTGGCCGCTCGCCGGTACGCGGATGAACTCCTGAAACCTTGGGGCGATGATAGTATATCCGTGCTTTGTTTGGTGTACAACGCCACCGGAAACACCATCACGTACGTGAGGGACTTCGATTGGGACGGCCATATCGCTCAAGCTCCTTACCCAGTTGAAATCGCAAACGGACAGTGGGGCGCATTTCTCCACAAGGTGGGCGAAGGGGGTTCATGCGGTGGTATCGTCTATCGCATCAAGGGCGACAATTCCGGCGATGACTTGGACTGG…
		Protein	MQCVREPITNSTLEGLPEYTNQTITRADRATVACNMKNAENKDVAARRYADELLKPWGDDSISVLCLVYNATGNTITYVRDFDWDGHIAQAPYPVEIANGQWGAFLHKVGEGGSCGGIVYRIKGDNSGDDLDWMFSWDNPRWGNNKAYTEVRGVGHFTEDSTWGLVRGYMNDAGRVYTEKNMGYKATVCIGQANSSIFEAIISADTISKINNLERDLRAFWPSMLVQWHDREFWRREWYNHRCYGRLDPEDYFRRAVNFARDRTRFRRYLYNAQINPNPTTLQSKATIDATIAAGEGRPNDHIYISTPQNLLFQIHIWLDANLNYMSCPNIPRGNCIYPPSPAGAAADDVEADAEKSSTT
EURNS8	EUC02958-RA	CDS	ATGGCATGCATTGTGTCCGGGAGCCCCATCACCAACTCCACTTTGTCTCACTACGAAGTAGTGTTCACATGGGCACCCTCTTTCCGTAGGGTAAATCCCGGCGAATGCAGATCGGGTTTGCATGAAGAATTCTATTTACATGGTATCTGGCCGGATGACGCAAATGATAGGCATCCAACACCTGCTCAGACAACCGATCCTATGGCGGCTATCAACAGGTTACAGCGGCAGCTAGACGCGCACTGGCCATCTATTATCCAACAGAGGCACGCCCGGGACTTCTGGAAACACGAATGGAATGCCCACGGACGTTACGGAAGACTTACTCCTGACGACTACTTCCAGCTGGGTATTGACTTGGGTAGCAATAGGTTGAAGTACAAGAGATACTTGCGCGAT…
		Protein	MACIVSGSPITNSTLSHYEVVFTWAPSFRRVNPGECRSGLHEEFYLHGIWPDDANDRHPTPAQTTDPMAAINRLQRQLDAHWPSIIQQRHARDFWKHEWNAHGRYGRLTPDDYFQLGIDLGSNRLKYKRYLRDAGITPDLTTSRTKAEIENAIKTGRGRPDDHVYISAAPDPRRTYLLYQFHICLDANLNPIACARPNLPGDCIYPPSPDAAAADEADADAESEVVHRLISII
EURNS9	EUC06672-RA	CDS	ATGGAAAGCAATGTGTCTGGTTCTCCGGCGAACGCTCCTCTGGATCACTACGAAGTAGTATTCACATGGGCACCCTCTTTCCGTAGAGTGAATCCTGGTCAGTGCACTACGGGACTAGAGGAGCAATTCTATTTACATGGCATCTGGCCTATGGACGCAAATGGTCGGAATCCAACACCAGCTCAGAGAACTGATCCCATGCCGGCTATCAACAATTTACGGCGTCAACTAGATGCGCACTGGCCATCTATGCTCGTACAAAGGCACGCCCAGAACTTCTGGCTGGACGAATGGAATGCCCACGGACGTTACGGAAGACTGACTCCCCAAGATTACTTCCAACTGGGTATTGACTTCGGTGCCGGCAGGTCCAGGTTCAAGAGATACTTGCGCAACGCG…
		Protein	MESNVSGSPANAPLDHYEVVFTWAPSFRRVNPGQCTTGLEEQFYLHGIWPMDANGRNPTPAQRTDPMPAINNLRRQLDAHWPSMLVQRHAQNFWLDEWNAHGRYGRLTPQDYFQLGIDFGAGRSRFKRYLRNAGIIPHLTTARTKAEIENAIRTGRELPDDHVYISAAPAGRTYLLYQFHICLDANTNPISCTRPNLPGNCIYPPSPAAAAADDADADA
EURNS10	EUC07851-RA	CDS	ATGGAAGCAATCAGGCATAGCTGTTGCTACCCAAAGACAGGGAAGCCTGCAGAAGATTTCAGCATCCATGGGCTCTGGCCGAACTACAATGACGGCACCTACCCTTCCAACTGCGACCGTACCAACTCCTTTGATTCCTCTAGGGTTTCAGATCTTACAAGTAGATTGCAAAGGGACTGGCCAACACTGGCCTGTCCAAGTAATGATGGCTTGAGGTTTTGGGGACATGAATGGAACAAACATGGAACTTGTTCCCAAAATGCGCTCGACCAACATGGTTATTTCCAAGCAGCCCTTGACTTAAAGCAGAAGGCAAACCTCCTCCAAGCCCTTGGGAATGCAGGAATTCATCCCAATGGAAGATTTTACACCTTGGAAAGCATAAGGGATGCTATTCAA…
		Protein	MEAIRHSCCYPKTGKPAEDFSIHGLWPNYNDGTYPSNCDRTNSFDSSRVSDLTSRLQRDWPTLACPSNDGLRFWGHEWNKHGTCSQNALDQHGYFQAALDLKQKANLLQALGNAGIHPNGRFYTLESIRDAIQEAVGFTPFIECNVDPSRNHQLYQVYLCVDTSATNFIECPVLLSLPIDDQALTIVDDLGLDGFRQLCLNCFNVSPFSLSIRTSNGSDVEYVDGIIAAELQLKSLDSSKKSFASIDPIGNLELLGSSLLTRKDFVEKRTNFRDKQTVMVNDRDVVAYFSESNSLFRTKDEIDQIFAKLDEGEPYKKIVSIPKKKTEKPLKHWKTTIFFSIRHKFFLFQIYNQELACTPLRNDL
EURNS11	EUC12186-RA	CDS	ATGGCAAGCAATGTCTCCGGAAGCCCCATCACCTACTCAACTCCGGATATTGTTACTGGTTCTCCGGCAAATGCTCCTCTGGATCACTACGAAGTAGTGTTCACATGGGCACCCTCTTTCCGTAGAGTAAATCCTGGTCAATGCACTACGGGACTAGAGGAGCAATTCTATTTACATGGCATCTGGCCTATGGACGCAAATGGTCGGAATCCAACACCAGCTCAGAGAACCGATCCCATGCCGGCTATCAACAATTTACGACGTCAACTTGACGCGCACTGGCCATCTATGCTCGTACAAAGGCACGCCCAGAACTTTTGGCTGGACGAATGGAATGCCCACGGACGTTACGGAAGACTGACTCCCCAAGAATACTTCCAGCTGGGTATTGACTTCGGT…
		Protein	MASNVSGSPITYSTPDIVTGSPANAPLDHYEVVFTWAPSFRRVNPGQCTTGLEEQFYLHGIWPMDANGRNPTPAQRTDPMPAINNLRRQLDAHWPSMLVQRHAQNFWLDEWNAHGRYGRLTPQEYFQLGIDFGRDRSRFKRYLRSATITPDLTTSRTKAVIENAIRTGRQLPNDHVYISAAPAGGTYLLYQFHICLDANTNPIPCTRPNLPGNCIYPPSPAAAAADDADADAAEWTTT
EURNS12	EUC12480-RA	CDS	ATGAAGGCTCGTTTTCTGCTTCTTCCTCTCCTCTTTCTTCTTGTGGCGTGGTTCTTCGGCCACTATGCACCGCCATTACTAAACAAGTCGTCGTCGTCGTCGTCGTCTTCTTCTTATTTTGCCAGTAAATTTTATCAGCTTTTCTTCAACGGTAATGCTCCTCTGGATCACTATATAGTGGTTTTCAATTGGGGACCAGGCTACTGTCAACTGAAGCCATGCAATGGAAAACAGCAGTCAAAATTCTACATGCATGGCGTCTGGCCAAAAGACGCAAGTGGGGGGGATCCACAACCACCCTCCACCGATTCCCCAACTACGGCGATCAAAGGTTTGAAACCAGAACTCGATAAGGCCTGGATAGCTATCGGCGCCAAATATTGCACCAACGAGGCCCTC…
		Protein	MKARFLLLPLLFLLVAWFFGHYAPPLLNKSSSSSSSSSYFASKFYQLFFNGNAPLDHYIVVFNWGPGYCQLKPCNGKQQSKFYMHGVWPKDASGGDPQPPSTDSPTTAIKGLKPELDKAWIAIGAKYCTNEALWIHEWDKHGIYSQLQYPKDFFKLVIQKSNRIPLQQYLANAGIVPHSTQTNTTLEIEAAIKKGIGRPNDHIIVKCEKDRQGRNLLFEVRLCLDAARNPKTCGGYIKGLKPDLDKAWIAIGAKYSTNEDFWIHEWDKHGVYSQLQYPQDFFKLVIQKSNRIHLQQYLDNAGIVPHSTQTNTTLEIEAAIKKGIGRPNDHIIVKCEKDTQGRNLLYEVRLCLDAARNPKTCGGYVPVQPCIYLP
EURNS13	EUC15884-RA	CDS	ATGGCAAGCAATGAGTCCGGAAGCCCCATCACCAACTTAACTCCGGATATTGTTACTGGTTCTCCGGTGAATGCTCCTCTGGATCACTACGAAGTAGTATTCACATGGGCACCCTCTTTCCGTAGAGTAAATCCCGGCGAATGCAGATCGGGTCTACATGAATCATTCTATTTACATGGCATCTGGCCGCAGGACGCAAATGGTGGGAATCCAACACCCGCTCGGAAAGACAATCCCGTGCCGGCTATCAACAAATTACGACGTGACCTAGACGCTTTCTGGCCATCTATTATCCAACAAAGGCACGCCCAGGACTTCTGGATATACGAATGGAATAAACACGGATGTTACGGAAGACTGGCTCCCGAGGACTACTTCCGGCTGGCAATTAATTACGGT…
		Protein	MASNESGSPITNLTPDIVTGSPVNAPLDHYEVVFTWAPSFRRVNPGECRSGLHESFYLHGIWPQDANGGNPTPARKDNPVPAINKLRRDLDAFWPSIIQQRHAQDFWIYEWNKHGCYGRLAPEDYFRLAINYGRDRVRYKTYLRNAGIIPDLIKSRTKDEIENAIRTGRGRPNDHVYISAAPDPTRTYLLYQFHICLDANTKPISCTRPNLPGNCIYPPSPAKALEDAVADANADADADA
EURNS14	EUC18398-RA	CDS	ATGGCAGGCAATGTGTCCGAAGGCCTCATCTCCAACTCAACTCCGGAAATTGTTACTGGTTCTCCGACGAATGCTCCTCTGGATCACTACGAAGTAGTATTCACATGGGCACCCTCTTTCCGTAGAGTAAATCCCGGCGAATGCAGATCGGGACTAGATGAGCAATTCTATTTACATGGCATCTGGCCGCAGGACGCAAATGGTAGGAATCCAACACCAGCTCGGAGAGACGATCCCATGCCGGCTATCAACAGGTTACGACGTCAACTAGACGCGCACTGGCCATCTATTATCCAACAAAGGCATGCCCAGGACTTCTGGATATATGAATGGAATGCCCATGGACGTTACGGAAGACTTACTCCAGATGACTACTTCCAGCTGGCTATTGACTTCGGT…
		Protein	MAGNVSEGLISNSTPEIVTGSPTNAPLDHYEVVFTWAPSFRRVNPGECRSGLDEQFYLHGIWPQDANGRNPTPARRDDPMPAINRLRRQLDAHWPSIIQQRHAQDFWIYEWNAHGRYGRLTPDDYFQLAIDFGSNRLRFKRYLRDAGITPDLTTSRTKAEIENAIRTGRGRPNDHVYISAAPDPRRTYLLYQFHICLDANTNPISCTRXQAELANEGTSGSCVWSAS
EURNS15	EUC18399-RA	CDS	ATGGCAGGCAATGTGTCCGAAAGCCTCATCTCCAACTCAACTCCGGAAATTGTTACTGGTTCTCCGACGAATGCTCCTCTGGATCACTACGAAGTAGTATTCACATGGGCACCCTCTTTCCGTAGAGTAAATCCCGGCGAATGCAGATCGGGACTAGATGAGCAATTCTATTTACATGGCATCTGGCCGCAGGACGCAAATGGTAGGAATCCAACACCAGCTCGGAGAGACGATCCCATGCCGGCTATCAACAGGTTACGACGTCAACTAGACGCGCACTGGCCATCTATTATCCAACAAAGGCATGCCCAGGACTTCTGGATATATGAATGGAATGCCCATGGACGTTACGGAAGACTTACTCCAGATGACTACTTCCAGCTGGCTATTGACTTCGGT…
		Protein	MAGNVSESLISNSTPEIVTGSPTNAPLDHYEVVFTWAPSFRRVNPGECRSGLDEQFYLHGIWPQDANGRNPTPARRDDPMPAINRLRRQLDAHWPSIIQQRHAQDFWIYEWNAHGRYGRLTPDDYFQLAIDFGSNRLRFKRYLRDAGITPDLTTSRTKAEIENAIRTGRGRPNDHVYISAAPDPRRTYLLYQFHICLDANTNPISCTRLNLPGNCVYPPSPAAAAADEADTEKSSTA
EURNS18	EUC19340-RA	CDS	ATGGCAAGCAATGTGTTCGGGAGCCCTACGACGAATGCTCCTCTGGATCACTACGAAGTAGTATTCACATGGGCACCCTCTTTCCGTAGAGTAAATCCTGGTCAATGTAGAACGGGACTAGATGAGCAATTCTATTTACATGGCATCTGGCCGATGGACGCAAATGGTCACAATCCAACACCAGCTCAGAGAAAAGATCCCATTCCGGCTATCTACAATTTACGGCGTCAACTAGACGCGCACTGGCCGTCTATCCTCGTACAAAGAGATGCCCAGAAATTTTGGGTGGACGAATGGAATGCCCACGGACGTTACGGAAGACTGACTCCCCATGATTACTTCCAGCTGGGTATTGACTTCGGTAGGAACAGGTTGAGCTTCAAGAGCTACTTGCGCGAT…
		Protein	MASNVFGSPTTNAPLDHYEVVFTWAPSFRRVNPGQCRTGLDEQFYLHGIWPMDANGHNPTPAQRKDPIPAIYNLRRQLDAHWPSILVQRDAQKFWVDEWNAHGRYGRLTPHDYFQLGIDFGRNRLSFKSYLRDAGIIPHPTTLRTKTEIETAIGAGRQLPDDHVYISAAPDPTGTYLLYQFHICLDANRNPISCARPNPPGNCIYPRSPAAAAADEADAEAEE
EURNS19	EUC22472-RA	CDS	ATGAAGTCCCAATACTTGTTCTTGATCTTATTGACAGTACAGAGTGTAGCTGTCCTCTCCGTTGCCCAACAAGACTTCGATTTCTTCTACTTTGTTCAACAGTGGCCAGGATCGTACTGCGACACAAAGCAGACATGCTGCTACCCCAACACGGGGAAACCCGCACCAGATTTCGGCATTCATGGGCTTTGGCCTAATTACAAAGACGGCTCCTACCCTTCCAACTGCGATCCCGACAGCTCCTTCGATCCATCAAAGACTTCAGACCTGAGAAGCAAAATGCAGAGACAGTGGCCGTCGCTGGCATGTCCGAGCAGTGACAGCCTCCAATTCTGGGGTCACGAGTGGCTCAAACACGGCACCTGCTCCGAGTCCGTCCTCGACCAACACGATTATTTC…
		Protein	MKSQYLFLILLTVQSVAVLSVAQQDFDFFYFVQQWPGSYCDTKQTCCYPNTGKPAPDFGIHGLWPNYKDGSYPSNCDPDSSFDPSKTSDLRSKMQRQWPSLACPSSDSLQFWGHEWLKHGTCSESVLDQHDYFATALNLKQQINLLQALTNAGIHPNGQVYNLEDIKSAIKESTGYNGWIECNVDRSGNSQLYQVYMCVDSSGSNIIECPVLPHGKCSSSVQFPPF
EURNS20	EUC23994-RA	CDS	ATGAAAGTTCGTTTTCTGCTTCTTCCTCTCCTCTTTCTTCTTGTGGCGTGGTTCTTTGGCCGCTATGCACCACCATTACTAAACAAGTCGTCTTCTTCTTCTTATTTTACTAGTAAATTTTATCAGCTTTTCTTCAGTGGTAATCAGAATGCTGTGGATCACTATCTAGTGGTTTTCAATTGGGCACCAGGATACTGTCAACTGTACAAATGCAATGGGAAACAGCAGTCAAAATTCTACATGCATGGCGTGTGGCCAAAAGACGCAAGTGGGGGGAATCCACAACCACCCTCCCCCGATGACCCTACTACGGCTATCAACAGTTTACGACCAGAACTCAATAACGCCTGGATAGCTATTGGCGCCAGGTTTACAACCGATGAGGACTTCTGGAGATTT…
		Protein	MKVRFLLLPLLFLLVAWFFGRYAPPLLNKSSSSSYFTSKFYQLFFSGNQNAVDHYLVVFNWAPGYCQLYKCNGKQQSKFYMHGVWPKDASGGNPQPPSPDDPTTAINSLRPELNNAWIAIGARFTTDEDFWRFEWNTHGIYSQLQNPKAFFQLVINKSNRIHLKQYLDNAGIVPHSTDTNTTEEIENAIKKGIGRPKDHIIVNCKTDGQGRNLLYEVRLCLDAGINPKTCRGYVPVQPCIYLP
EURNS21	EUC23999-RA	CDS	ATGGCATGCAATGTGTTCGGGAGCCCCATCACCAACTCCACTCTGGAGAGACTGGATCACTACTTACTAGTATTCACATGGGCACCCTCTTTCCGTATACTAAATCCCGGCGAATGCAGAGCGGGACTAGATGAGCAATTCTATTTACATGGGCTCTGGCCGAAGGACGCAAATGGTGAGGATCCAAGACCAGCTCGGAGAGACGATCCCACCCAGGCTATCAACGATTTAGAACACGAACTAAGGGCGTTATGGCCATCTATGCTCGTACGATGGCACGACCGGGACTTCTGGAGACACGAATGGAATATCCACGGACGTTATGGAAGACTAGATCCCGAAGACTACTTCCTGCGGGCTATTAACTTCGCTAGAGACAGGACCAGGTTCAGGAGATAT…
		Protein	MACNVFGSPITNSTLERLDHYLLVFTWAPSFRILNPGECRAGLDEQFYLHGLWPKDANGEDPRPARRDDPTQAINDLEHELRALWPSMLVRWHDRDFWRHEWNIHGRYGRLDPEDYFLRAINFARDRTRFRRYLHNAGIDPHLTTQWPKADIDDAITVGEGRPNDHIDISAPRNLLYQILIWLDANLNYISCPNIPWGNCIYPPSPAAAAADDVDTDADAENSSTA
EURNS22	EUC24001-RA	CDS	ATGACGTCTCTGTTCTTCTTCTTCTTGCTCCTTGCATCCTTGCTTCAAGTTGTGTTGTATGCTATGATGTCCCAATATTGTCCAATACCTCTGACTCCACCATTGCCACCTAACCAATACGACCATTTTCAACTTGTCAAAACATGGATTCCTGCTTTCTGTCATCTGAATCAATGCGAAAGAACTTTTGCTCTCATTGCTAATTTCACTACGCACGGCATGTGGCCGGCAAATTCTCGCGGCATAACTGTCACTTGCCCCGGAATGCATCATAAAATAGGAGATTTTTCTAAGTTGCTTTCGGATACAACTTTGACTGGCCTTCTTGAGAAAGTTTGGCCATCGATTAAAGCTAATTATAAGACGAAGGATTTCTGGAAACACGAATGGAAGAAACAT…
		Protein	MTSLFFFFLLLASLLQVVLYAMMSQYCPIPLTPPLPPNQYDHFQLVKTWIPAFCHLNQCERTFALIANFTTHGMWPANSRGITVTCPGMHHKIGDFSKLLSDTTLTGLLEKVWPSIKANYKTKDFWKHEWKKHGICSAQKLDCVTYFQTVLYQTNKRDLLDILTRAHITPRNDVAYRKVDIQAAIQRVTGMDVYVSCKDFEPPNATYVVLYEIYLCIDFTGINDISCPSAATSDKGCGGKAIIFLPS
EURNS23	EUC25858-RA	CDS	AGAGAACAGATCCCATGACCGCTCTTCAGAACAGCAGTTTACGCCGGAGACTCGCCGCAACCTGGCCATCAATCGTTGCAACGAGGCATGATCAGGACTTCTGGGTATACGAATGGCAAAAGCATGGGCGTTGTGGAAGACTGACACCCCAAGAATACTTCCAGTTGGCTACTGAATTCGATTCCACCAGCTACATGAGACACCTCCGGGGTGCCAGAATCGCTCCCGATCCGACCACTAGCCGGAGCAAGACAGAATTCGAGGATGCAATCAGAGCAGGAAGAGGACGGCCTAACGATCATGTGTATATTACTTGCCGCCGCCAGGAGCAGCTGGGAAAGCTTCTACTGCACAATATCCATGTTTGTCTGAATATTTTTGGACGGTATGCCTCTTGCG…
		Protein	MKVLYFLLFQLLSTIVLKINAALDHYEVVFTWAPSFRRLNPGECRSGLNEQFYLHGIWPIDENGGDPTQCQRTDPMTALQNSSLRRRLAATWPSIVATRHDQDFWVYEWQKHGRCGRLTPQEYFQLATEFDSTSYMRHLRGARIAPDPTTSRSKTEFEDAIRAGRGRPNDHVYITCRRQEQLGKLLLHNIHVCLNIFGRYASCAKRSIQGTCLYPPKPVDANIEISVCLDIFGQYASCPKRSIQGTCLYPPKPKPVDDDADAKHQSKTHLKSDIKNAIKEGRRRSEGVYIACRILRGTRLKYLLYDIHLCLDIFGKYASCPKHTVEGTCLYPPKPIDDDAAFVGAHADAYVE

## Sheet: Table S3
Table S3 The location of EURNS genes and Scaffold information
Gene ID	scaffold name	length of scaffold(bp)	Chromosome ID	start position (bp)	end position (bp)
EURNS1	scaffold888_obj	238495	Chr8	62447	65335	-
EURNS2	scaffold888_obj	238495	Chr8	84553	86293	+
EURNS3	scaffold888_obj	238495	Chr8	107725	109081	-
EURNS4	scaffold888_obj	238495	Chr8	122317	123196	+
EURNS5	scaffold888_obj	238495	Chr8	160118	160573	+
EURNS6	scaffold2044_obj	92241	Chr4	11489	12502	-
EURNS7	scaffold956_obj	58478	Chr2	18187	18712	-
EURNS8	scaffold180_obj	546709	Chr9	11635	18494	+
EURNS9	scaffold1037_obj	206427	Chr7	144412	146148	+
EURNS10	Super-Scaffold_97	2428754	Chr12	1174925	1176089	-
EURNS11	Super-Scaffold_57	2704882	Chr13	1761911	1762922	+
EURNS12	Super-Scaffold_57	2704882	Chr13	2501510	2502004	+
EURNS13	scaffold175479_obj	8223	Chr1	707	1174	+
EURNS14	scaffold807_obj	192328	Chr6	60605	62196	-
EURNS15	scaffold807_obj	192328	Chr6	100409	101229	-
EURNS18	scaffold263_obj	555994	Chr10	502877	510626	+
EURNS19	scaffold207_obj	2423800	Chr11	265387	269823	+
EURNS20	scaffold1086_obj	185755	Chr5	19370	20190	+
EURNS21	scaffold1086_obj	185755	Chr5	69616	71086	+
EURNS22	scaffold1086_obj	185755	Chr5	158279	158698	+
EURNS23	scaffold1187_obj	72004	Chr3	27342	28103	-

## Sheet: Table S4 
Table S4: Segmental and tandem duplication of EURNS genes pairs
Gene Name	Gene ID	Gene Name	Gene ID	Duplication Type
EURNS4	EUC00105-RA	EURNS20	EUC23994-RA	Segmental duplication
EURNS4	EUC00105-RA	EURNS9	EUC06672-RA	Segmental duplication
EURNS4	EUC00105-RA	EURNS15	EUC18399-RA	Segmental duplication
EURNS5	EUC00106-RA	EURNS13	EUC15884-RA	Segmental duplication
EURNS9	EUC06672-RA	EURNS20	EUC23994-RA	Segmental duplication
EURNS9	EUC06672-RA	EURNS14	EUC18398-RA	Segmental duplication
EURNS14	EUC18398-RA	EURNS20	EUC23994-RA	Segmental duplication
EURNS14	EUC18398-RA	EURNS15	EUC18399-RA	Segmental duplication
EURNS15	EUC18399-RA	EURNS20	EUC23994-RA	Segmental duplication
EURNS1	EUC00095-RA	EURNS2	EUC00098-RA	tandem duplication
EURNS3	EUC00103-RA	EURNS4	EUC00105-RA	tandem duplication

## Sheet: Table S5
Table S5
(1). Syntenic gene pairs between E.ulmoides and other four plant species
species	Gene Name	Gene ID	Gene Name	Gene ID
E.ulmoides and grap	ENRNS19	EUC22472	VITRNS3	VIT_201s0026g02520
	ENRNS10	EUC07851	VITRNS3	VIT_201s0026g02520
E.ulmoides and rice	ENRNS10	EUC07851	OsRNS3	LOC_Os08g33710
E.ulmoides and Arabidopsis	ENRNS10	EUC07851	AtRNS5	AT1G14220
	ENRNS10	EUC07851	AtRNS3	AT1G26820
	ENRNS10	EUC07851	AtRNS1	AT2G02990
E.ulmoides and tomato	ENRNS10	EUC07851	SolyRNS4	Solyc05g007950
(2). Corresponding gene ID of species in Phylogenetic tree analysis
Species	Gene ID/Accession	Names Gene	S/S-like	Class
Oryza sativa v7_JGI (Rice)	LOC_Os07g43670	OsRNS1	unkown	Class I
	LOC_Os01g67180	OsRNS2	unkown	Class II
	LOC_Os08g33710	OsRNS3	unkown	Class I
	LOC_Os09g36680	OsRNS4	unkown	Class I
	LOC_Os09g36700	OsRNS5	unkown	Class I
	LOC_Os01g67190	OsRNS6	unkown	Class II
	LOC_Os07g43600	OsRNS7	unkown	Class I
	LOC_Os07g43640	OsRNS8	unkown	Class I
Triticum aestivum v2.2 (Common wheat)	AAM18521	WhRNS1	S-like	unkown
	AAS01727	WhRNS2	S-like	unkown
	AAS07016	WhRNS3	S-like	unkown
Arabidopsis thaliana TAIR10 (Thale cress)	AT2G02990	AtRNS1	S-like	Class I
	AT2G39780	AtRNS2	S-like	Class II
	AT1G26820	AtRNS3	S-like	Class I
	AT1G14210	AtRNS4	unkown	Class I
	AT1G14220	AtRNS5	unkown	Class I
Solanum lycopersicum iTAG2.4 (Tomato)	Solyc01g055200.1.1	SolyRNS1	S-like	unkown
	Solyc04g005640.2.1	SolyRNS2	S-like	unkown
	Solyc05g007940.2.1	SolyRNS3	S-like	unkown
	Solyc05g007950.2.1	SolyRNS4	S-like	unkown
	Solyc05g013210.2.1	SolyRNS5	S-like	unkown
	Solyc06g082890.2.1	SolyRNS6	S-like	unkown
	Solyc07g006560.2.1	SolyRNS7	S-like	unkown
	Solyc07g006570.2.1	SolyRNS8	S-like	unkown
	Solyc09g020110.2.1	SolyRNS9	S-like	unkown
	NP_001234551	RNase LX	S-like	Class I
	CAL64053	RNase LER	S-like	Class II
Vitis vinifera Genoscope.12X (Common grape vine)	VIT_201s0010g00450	VITRNS1	unkown	unkown
	VIT_201s0010g01250	VITRNS2	unkown	unkown
	VIT_201s0026g02520	VITRNS3	unkown	unkown
Petunia hybrida (J. D. Hooker) Vilmorin (Petunia x hybrida)	ACV83770	RNase Phy1	S-like	unkown
	ACV83769	RNase Phy3	non_S-RNase	Class III
	ACV83768	RNase Phy4	non_S-RNase	Class III
	ACV83767	RNase Phy5	S-like	unkown
Nicotiana tabacum L.	AAA21135	RNase NE	S-RNase	Class I
Nicotiana glutinosa	BAC77613	RNase NW	unkown	Class I
Antirrhinum hispanicum	CAD33235	AhSL28	S-like	Class II
Momordica charantia	XP_022152675	RNase MC	S-like	Class III
Luffa aegyptiaca	BAA10891	RNase LC1	S-like	Class III
	BAA10892	RNase LC2	S-like	Class III
Nicotiana tabacum	BAA95448	RNase Nk1	S-like	unkown
Solanum lycopersicum	X79337/CAA55895	RNase LE	S-like	Class I
Zinnia elegans	AAC49325	ZRNase II	S-like	Class I
Antirrhinum mollissimum	CAC50874	SLRNase28	S-like	unkown
Prunus avium	BAA83479	S1-RNase	S-RNase	unknown
Antirrhinum hispanicum	CAA65319	S2-RNase	S-RNase	Class III
Nicotiana alata	AAB40027	S2 Na	S-RNase	unkown
Prunus avium	BAD11006	PA1	S-RNase	Class III
Nicotiana alata	AAB07492	S3-Na	S-RNase	Class III
Pyrus pyrifolia	BAA28354	S4-RNase	S-RNase	Class III
Prunus webbii	ABY86422	PW1	non-S RNase	Class III
Prunus cerasifera	CAN90133	S3-RNase	unkown	Class III
Malus domestica	AAB70515	S26-RNase	unkown	Class III
Nicotiana alata	BAA24017	NnSR1	unkown	Class III

## Sheet: Table S6
Table S6: Primer Information
(1) Primer of qPCR						(2) Primer of gene cloning
EURNS4	FORWARD	AGAGACAGGTCGAGGTTCAA				EURNS1	FORWARD	ATGGAAAGCAATGTGTCTGGTT
	REVERSE	GGACGACTTCTCGACATCTT					REVERSE	CTAAGCATCGGCATCGGC
EURNS6	FORWARD	GTACCACGAATGGGAGAAAC				EURNS2	FORWARD	ATGGCATCCTATATACTAATGGTT
	REVERSE	CTGACGGACAGGATATGTCA					REVERSE	TTAACAACGGCGAACGG
EURNS8	FORWARD	ACTCCTGATCAAACCACGAC				EURNS3	FORWARD	ATGGCATCCTATATACTAATGGTTGT
	REVERSE	GTGCCCAAGTGAAGACAACT					REVERSE	CTACATTACATTAGCTTGAGGTGGG
EURNS9	FORWARD	TCCGTAGAGTGAATCCTGGT				EURNS4	FORWARD	ATGGCAAGCAATGTGTCCG
	REVERSE	ATCTCTTGAACCTGGACCTG					REVERSE	TTAAGCGGTGGACGACTTCTC
EURNS10	FORWARD	TTACAAAGACGGCTCCTACC				EURNS5	FORWARD	ATGCCGGCTATCAACAATTTAC
	REVERSE	GTCGACTCCTTAATCGCACT					REVERSE	TCATAATGCAATATCAAGTATATGCAA
EURNS14	FORWARD	GCCTCATCTCCAACTCAACT				EURNS6	FORWARD	ATGAAGAAGATTCATTTTTTCCTTA
	REVERSE	GGATAATAGATGGCCAGTGC					REVERSE	TTAAGCGGTAAATTCATCCGT
EURNS18	FORWARD	CCAGAGGGAGTTCGATTACT				EURNS7	FORWARD	ATGCAATGTGTTCGGGAGC
	REVERSE	GTGAGCCCAGAACAATCCT					REVERSE	CTAAGTGGTGGACGACTTCTCG
EURNS20	FORWARD	CAATGCACTACGGGACTAGA				EURNS8	FORWARD	ATGGCATGCATTGTGTCCG
	REVERSE	GTTGTCTCCCTGTTCTGGAC					REVERSE	ATAGAAATTAAGCGATGGACG
EURNS21	FORWARD	CCAACTCCACTTTGTCTCAC				EURNS9	FORWARD	ATGGAAAGCAATGTGTCTGGTT
	REVERSE	GGATAATAGATGGCCAGTGC					REVERSE	CTAAGCATCGGCATCGGC
EURNS22	FORWARD	CACCCCAAGAATACTTCCAG				EURNS10	FORWARD	ATGGAAGCAATCAGGCATAGC
	REVERSE	CCTGGATTGTTGGGTCTACT					REVERSE	CTATAAGTCATTCCGTAAAGGGGT
						EURNS11	FORWARD	ATGGCAAGCAATGTCTCCG
							REVERSE	TTAAGTAGTGGTCCACTCCGC
						EURNS12	FORWARD	ATGAAGGCTCGTTTTCTGCTT
							REVERSE	TTAGGGAAGGTATATGCATGGC
						EURNS13	FORWARD	ATGGCAAGCAATGAGTCCG
							REVERSE	TTAAGCATCAGCATCGGCA
						EURNS14	FORWARD	ATGGCAGGCAATGTGTCC
							REVERSE	TCAGGAGGCGGACCAAA
						EURNS15	FORWARD	ATGGCAGGCAATGTGTCCG
							REVERSE	TTAAGCGGTGGACGACTTCTC
						EURNS18	FORWARD	ATGGCAAGCAATGTGTTCG
							REVERSE	CTACTCCTCGGCTTCGGC
						EURNS19	FORWARD	ATGAAGTCCCAATACTTGTTCTTGA
							REVERSE	TTAGAAGGGCGGAAACTGGA
						EURNS20	FORWARD	ATGAAAGTTCGTTTTCTGCTTCTTC
							REVERSE	TTAGGGAAGGTATATGCATGGCT
						EURNS21	FORWARD	ATGGCATGCAATGTGTTCG
							REVERSE	TTAAGCGGTGGACGAATTCTC
						EURNS22	FORWARD	ATGACGTCTCTGTTCTTCTTCTTC
							REVERSE	CTAGGAGGGAAGGAAGATGATAG
						EURNS23	FORWARD	ATCTTCAGTACTATAGTAGACAGAA
							REVERSE	ATAGTACTGAAGATCAATGCAGCTC

## Sheet: Table S7
Table S7: The predicted cis-regulatory elements in the promoter of EURNS
Group	Element	Sequences	Function annotion	EURNS1	EURNS2	EURNS3	EURNS4	EURNS5	EURNS6	EURNS7	EURNS8	EURNS9	EURNS10	EURNS11	EURNS12	EURNS13	EURNS14	EURNS15	EURNS18	EURNS19	EURNS20	EURNS21	EURNS22	EURNS23
Light responsive element	ACE	CTAACGTATT	cis-acting element involved in light responsiveness	0	0	0	1	0	0	0	0	0	0	0	0	0	0	0	0	0	0	0	0	0
	AE-box	AGAAACAA/AGAAACTT	part of a module for light response	0	1	1	0	0	0	1	0	0	4	1	0	0	0	0	0	1	0	0	0	0
	ATCT-motif	AATCTAATCC	part of a conserved DNA module involved in light responsiveness	0	1	0	0	1	1	0	0	0	0	0	0	0	1	0	0	0	0	1	0	0
	Box 4	ATTAAT	part of a conserved DNA module involved in light responsiveness	2	1	0	6	2	3	3	5	6	2	2	1	1	6	1	0	4	5	5	2	4
	G-Box	CACGTG/TACGTG/CACGTT/ACACGTGT/CACGTC/CACGAC/TAACACGTAG	cis-acting regulatory element involved in light responsiveness	3	0	0	4	2	0	0	2	1	0	0	0	13	2	1	3	0	0	0	0	0
	GT1-motif	GGTTAAT/GGTTAA/GTGTGTGAA	light responsive element	0	0	0	0	1	0	1	1	2	1	0	2	3	0	0	2	1	1	0	1	1
	I-box	AGATAAGG/cCATATCCAAT/atGATAAGGTC/gGATAAGGTG/AGATAAGG	part of a light responsive element	0	0	1	0	0	0	2	0	0	0	0	0	0	1	0	0	0	0	0	0	2
	LAMP-element	CTTTATCA	part of a light responsive element	1	0	0	1	1	0	0	0	0	0	0	0	0	0	0	0	0	1	0	1	1
	MRE	AACCTAA	MYB binding site involved in light responsiveness	1	0	0	4	0	0	0	0	0	0	0	0	1	1	0	0	1	1	0	0	2
	Sp1	GGGCGG	light responsive element	0	1	0	0	0	0	0	0	1	0	1	0	0	0	0	0	1	0	0	0	0
	TCCC-motif	TCTCCCT	part of a light responsive element	0	1	0	0	0	0	0	0	0	1	0	0	1	0	1	0	0	0	0	0	0
	TCT-motif	TCTTAC	part of a light responsive element	1	0	1	1	0	0	0	0	0	0	0	1	0	1	2	0	2	0	0	0	0
Stress responsive element	TC-rich repeats	ATTCTCTAAC/GTTTTCTTAC	cis-acting element involved in defense and stress responsiveness	0	0	2	0	0	0	0	0	0	0	0	0	0	0	0	0	2	0	1	0	0
	LTR	CCGAAA	cis-acting element involved in low-temperature responsiveness	0	1	0	1	1	0	2	0	0	0	3	0	0	0	1	2	1	0	0	0	0
	ARE	AAACCA	cis-acting regulatory element essential for the anaerobic induction	1	3	0	0	2	2	3	3	0	3	2	1	0	0	1	1	1	1	0	3	1
	GC-motif	CCCCCG	enhancer-like element involved in anoxic specific inducibility	0	0	0	0	0	0	0	0	0	0	0	0	0	0	1	0	0	0	0	0	0
	MBS	CAACTG	MYB binding site involved in drought-inducibility	0	1	0	1	0	1	0	1	1	1	1	1	0	1	1	0	0	0	0	0	0
	WUN-motif	AAATTTCCT/TAATTACTC/TTATTACAT/AAATTTCTT/AAATTACT/AAATTACTA	wound-responsive element	1	0	1	1	0	0	2	0	0	0	0	2	0	1	0	0	1	1	0	0	0
Biosynthesis relative element	MBSI	TTTTTACGGTTA/aaaAaaC(G/C)GTTA	MYB binding site involved in flavonoid biosynthetic genes regulation	0	0	0	0	0	0	0	0	0	0	0	1	0	0	0	0	0	0	0	1	0
	O2-site	GATGA(C/T)(A/G)TG(A/G) /GATGATGTGG/GTTGACGTGA	cis-acting regulatory element involved in zein metabolism regulation	0	0	0	0	0	0	0	0	0	1	0	0	0	0	0	0	0	0	1	0	0
Development relative element	RY-element	CATGCATG	cis-acting regulatory element involved in seed-specific regulation	0	0	0	0	0	0	1	0	0	0	0	0	0	0	0	0	0	0	0	0	0
	HD-Zip 1	CAAT(A/T)ATTG	element involved in differentiation of the palisade mesophyll cells	0	0	0	0	0	0	1	0	0	1	0	0	0	0	0	0	0	0	0	0	1
	GCN4_motif	TGAGTCA	cis-regulatory element involved in endosperm expression	0	1	0	0	0	0	0	0	0	0	0	0	0	0	0	1	0	0	1	1	0
	CAT-box	GCCACT	cis-acting regulatory element related to meristem expression	0	0	1	1	1	1	0	3	1	1	0	0	0	0	0	0	0	0	0	0	0
Hormones responsive element	ABRE	CACGTG/ACGTG/GACACGTGGC/GCAACGTGTC/CGTACGTGCA/TACGTGTC/AACCCGG	cis-acting element involved in the abscisic acid responsiveness	3	0	0	4	3	0	0	1	1	4	0	0	0	2	0	4	0	0	0	0	0
	CGTCA-motif	CGTCA	cis-acting regulatory element involved in the MeJA-responsiveness	0	0	0	1	2	0	0	3	4	1	0	0	0	2	3	1	0	1	3	0	0
	P-box	CCTTTTG	gibberellin-responsive element	0	1	1	1	0	0	0	0	0	0	0	0	0	0	0	0	1	4	0	0	0
	TATC-box	TATCCCA	cis-acting element involved in gibberellin-responsiveness	1	1	0	0	0	0	2	0	0	0	0	0	0	0	0	0	1	0	0	0	1
	TCA-element	CCATCTTTTT	cis-acting element involved in salicylic acid responsiveness	0	0	1	0	0	0	0	0	0	1	0	0	0	0	0	1	0	0	0	1	0
	TGACG-motif	TGACG	cis-acting regulatory element involved in the MeJA-responsiveness	0	0	0	1	2	0	0	3	4	1	0	0	0	1	3	1	0	1	3	0	0
	TGA-element	AACGAC	auxin-responsive element	1	0	0	2	0	0	0	0	0	2	0	0	0	2	0	0	0	0	1	1	0

## Sheet: Table S8
Table S8: The raw data of 10 EURNS genes in five tissues corresponding to Figure S6.
	L6	C2	F6	S6	P6
EURNS10	1±0.099	1.75±0.192**	4.06±0.505**	1.55±0.017**	2.6±0.233**
EURNS14	1±0.091	0.88±0.144	1.22±0.103	1.1±0.135	2.4±0.167**
EURNS18	1±0.171	1.3±0.062**	5.5±0.199**	0.71±0.104**	0.18±0.025**
EURNS20	1±0.054	0.47±0.095*	0.51±0.024*	0.48±0.055	0.77±0.154**
EURNS21	1±0.066	0.33±0.032**	0.3±0.026**	0.28±0.033**	1.05±0.184**
EURNS22	1±0.050	0.16±0.006*	0.29±0.033	0.21±0.035**	2.5±0.119
EURNS4	1±0.028	0.21±0.001	0.32±0.011**	0.29±0.006	2.11±0.157*
EURNS6	1±0.119	0.32±0.023**	0.87±0.079**	0.15±00.016**	0.26±0.018
EURNS8	1±0.093	2.6±0.118**	2.5±0.295	1.99±0.356	0.97±0.073
EURNS9	1±0.074	0.21±0.007**	0.31±0.024**	0.22±0.016**	2.16±0.158
Note: * indicates significant difference in gene expression in different tissue (P<0.05)；** indicates extremely significant difference in ein gene expression in different tissue (P<0.01).
